# Supplementary material for: Potentiating Hemorrhage in a Periadolescent Rat Model of Closed-Head Traumatic Brain Injury Worsens Hyperexcitability but Not Behavioral Deficits
Source: Int J Mol Sci. 2021 Jun 16;22(12):6456. doi: 10.3390/ijms22126456 (PMC8234967; doi:10.3390/ijms22126456)
Supplement: Supplementary file 1 [file ijms-22-06456-s001.zip]

Archive with 1 entries (1 files):
- ijms-1254626-supplementary.pdf
